# Supplementary material for: Comparison of the Anabolic Effects of Reported Osteogenic Compounds on Human Mesenchymal Progenitor-Derived Osteoblasts
Source: Bioengineering (Basel). 2020 Jan 21;7(1):12. doi: 10.3390/bioengineering7010012 (PMC7148480; doi:10.3390/bioengineering7010012)
Supplement: Supplementary file 1 [file bioengineering-07-00012-s001.zip]

Archive with 3 entries (3 files):
- Figure S2 - Collagen Pictures.tiff
- Figure S1 - Mineral Pictures.tiff
- Supplementary Information.docx
